# Supplementary material for: Predictive Value of Inflammatory Scores for Left Atrium Thrombosis in Ischemic Stroke Without Atrial Fibrillation
Source: Medicina (Kaunas). 2024 Dec 12;60(12):2046. doi: 10.3390/medicina60122046 (PMC11677452; doi:10.3390/medicina60122046)
Supplement: Supplementary file 1 [file medicina-60-02046-s001.zip]

Archive with 1 entries (1 files):
- medicina-3322882-supplementary.pdf
